# Supplementary material for: Structure of mammalian Mediator complex reveals Tail module architecture and interaction with a conserved core
Source: Nat Commun. 2021 Mar 1;12:1355. doi: 10.1038/s41467-021-21601-w (PMC7921410; doi:10.1038/s41467-021-21601-w)
Supplement: Supplementary file 6 — Source Data [file 41467_2021_21601_MOESM6_ESM.xlsx]

## Sheet: Figure 1a
Source Data for Fig. 1a mMED SDS-PAGE analysis
